# Supplementary material for: Psychosocial determinants of recidivism risk among incarcerated individuals with a history of substance use: A systematic review
Source: PLoS One. 2025 Jul 11;20(7):e0327810. doi: 10.1371/journal.pone.0327810 (PMC12250312; doi:10.1371/journal.pone.0327810)
Supplement: S1 File — (XLSX) [file pone.0327810.s002.xlsx]

## Sheet: MMAT
Study First Author/Date	Title	S1. Are there clear research questions?	S2. Do the collected data allow to address the research questions?	1.1. Is the qualitative approach appropriate to answer the research question?	1.2. Are the qualitative data collection methods adequate to address the research question?	1.3. Are the findings adequately derived from the data?	1.4. Is the interpretation of results sufficiently substantiated by data?	1.5. Is there coherence between qualitative data sources, collection, analysis and interpretation?	2.1. Is randomization appropriately performed?	2.2. Are the groups comparable at baseline?	2.3. Are there complete outcome data?	2.4. Are outcome assessors blinded to the intervention provided?	2.5 Did the participants adhere to the assigned intervention?	3.1. Are the participants representative of the target population?	3.2. Are measurements appropriate regarding both the outcome and intervention (or exposure)?	3.3. Are there complete outcome data?	3.4. Are the confounders accounted for in the design and analysis?	3.5. During the study period, is the intervention administered (or exposure occurred) as intended?	4.1. Is the sampling strategy relevant to address the research question?	4.2. Is the sample representative of the target population?	4.3. Are the measurements appropriate?	4.4. Is the risk of nonresponse bias low?	4.5. Is the statistical analysis appropriate to answer the research question?	5.1. Is there an adequate rationale for using a mixed methods design to address the research question? supporting text	5.2. Are the different components of the study effectively integrated to answer the research question?	5.3. Are the outputs of the integration of qualitative and quantitative components adequately interpreted?	5.4. Are divergences and inconsistencies between quantitative and qualitative results adequately addressed?	5.5. Do the different components of the study adhere to the quality criteria of each tradition of the methods involved?
Barrick et al. 2014	Reentering Women: The Impact of Social Ties on Long-Term Recidivism	Yes	Yes	N/A	N/A	N/A	N/A	N/A	N/A	N/A	N/A	N/A	N/A	Yes	Yes	Yes	Yes	N/A	Yes	Yes	Yes	Yes	Yes	N/A	N/A	N/A	N/A	N/A
Begun et al. 2015	Mental Health and Substance Abuse Service Engagement by Men and Women During Community Reentry Following Incarceration	Yes	Yes	Yes	Yes	Yes	Yes	Yes	N/A	N/A	N/A	N/A	N/A	Yes	Yes	Yes	Yes	N/A	Yes	Yes	Yes	Yes	Yes	Yes	Yes	Yes	Yes	Yes
Benner et al. 2010	Predicting the Cumulative Recidivism of Juvenile Detainees	Yes	Yes	N/A	N/A	N/A	N/A	N/A	N/A	Yes	N/A	N/A	N/A	Yes	Yes	Yes	Yes	N/A	Yes	Yes	Yes	N/A	Yes	N/A	N/A	N/A	N/A	Yes
Castillo et al. 2010	Factors Associated With Recidivism Among Offenders With Mental Illness	Yes	Yes	N/A	N/A	N/A	N/A	N/A	N/A	N/A	N/A	N/A	N/A	Yes	Yes	Yes	Yes	Yes	Yes	Yes	Yes	Yes	Yes	N/A	N/A	N/A	N/A	Yes
Chang et al. 2015	Psychiatric disorders and violent reoff ending: a national cohort study of convicted prisoners in Sweden	Yes	Yes	N/A	N/A	N/A	N/A	N/A	N/A	Yes	N/A	N/A	N/A	Yes	Yes	Yes	Yes	N/A	Yes	Yes	Yes	Yes	Yes	N/A	N/A	N/A	N/A	Yes
Ferguson et al. 2009	Predicting Recidivism by Mentally Disordered Offenders Using the LSI-R:SV	Yes	Yes	Yes	Can't tell	Yes	Yes	Yes	N/A	N/A	N/A	N/A	N/A	Yes	Can't tell	Yes	Yes	N/A	Yes	Yes	Yes	Yes	Yes	Yes	Yes	Yes	Yes	Yes
Gagliardi et al. 2004	Forecasting Recidivism in Mentally Ill Offenders Released From Prison	Yes	Yes	N/A	N/A	N/A	N/A	N/A	N/A	N/A	N/A	N/A	N/A	Yes	Yes	Yes	Yes	Yes	Yes	Yes	Yes	Yes	Yes	N/A	N/A	N/A	N/A	N/A
Glover, 2018	Risk Factors of Recidivism: Lessons from Central Prison in Kumasi, Ghana	Yes	Yes	Yes	Yes	Yes	Yes	Yes	N/A	N/A	N/A	N/A	N/A	Can't tell	Yes	Yes	No	N/A	Yes	Can't tell	Yes	N/A	N/A	N/A	N/A	N/A	N/A	N/A
Grunwald et al. 2010	Influences of Neighborhood Context, Individual History and Parenting Behavior on Recidivism Among Juvenile Offenders	Yes	Yes	N/A	N/A	N/A	N/A	N/A	N/A	Yes	N/A	N/A	N/A	Yes	Yes	Yes	Can't tell	N/A	Yes	Yes	Yes	Yes	Yes	N/A	N/A	N/A	N/A	N/A
Hepburn, 2005	Recidivism Among Drug Offenders Following Exposure to Treatment	Yes	Yes	N/A	N/A	N/A	N/A	N/A	Yes	Yes	Yes	Can't tell	Yes	Yes	Yes	Yes	Yes	Yes	Yes	Yes	Yes	N/A	Yes	N/A	Yes	N/A	N/A	Yes
Huebner et al. 2007	Gangs, Guns, and Drugs: Recidivism among Serious, Young Offenders	Yes	Yes	N/A	N/A	N/A	N/A	N/A	N/A	N/A	N/A	N/A	N/A	Yes	Yes	Yes	Yes	Yes	Yes	Yes	Yes	No	Yes	N/A	N/A	N/A	N/A	N/A
Karlsson & Håkansson, 2022	Crime-Specific Recidivism in Criminal Justice Clients with Substance Use—A Cohort Study	Yes	Yes	Yes	Yes	Yes	Yes	Yes	N/A	Yes	N/A	N/A	N/A	Yes	Can't tell	Yes	Yes	N/A	Yes	Yes	Can't tell	Yes	Yes	N/A	N/A	N/A	N/A	N/A
Kubrin & Stewart, 2006	Predicting Who Reoffends: The Neglected Role of Neighborhood Context in Recidivism Studies	Yes	Yes	N/A	N/A	N/A	N/A	N/A	N/A	Yes	N/A	N/A	N/A	Yes	Yes	Yes	Yes	N/A	Yes	Yes	Yes	Yes	Yes	N/A	Yes	N/A	N/A	N/A
Långström et al. 2004	Psychiatric Disorders and Recidivism in Sexual Offenders	Yes	Yes	N/A	N/A	N/A	N/A	N/A	N/A	N/A	N/A	N/A	N/A	No	Yes	Yes	No	N/A	Yes	No	Yes	Yes	Yes	N/A	N/A	N/A	N/A	N/A
LeBel et al. 2008	The ‘Chicken and Egg’ of Subjective and Social Factors in Desistance from Crime	Yes	Yes	N/A	N/A	N/A	N/A	N/A	N/A	N/A	N/A	N/A	N/A	Can't tell	Yes	Yes	Yes	N/A	Yes	Can't tell	Yes	No	Yes	N/A	N/A	N/A	N/A	N/A
Link & Hamilton, 2017	The reciprocal lagged effects of substance use and recidivism in a prisoner reentry context	Yes	Yes	N/A	N/A	N/A	N/A	N/A	N/A	Yes	N/A	N/A	N/A	Yes	Yes	Yes	Yes	N/A	Yes	Yes	Yes	Yes	Yes	N/A	Yes	N/A	N/A	Yes
Link et al. 2019	Consequences of mental and physical health for reentry and recidivism: Toward a health-based model of desistance	Yes	Yes	N/A	N/A	N/A	N/A	N/A	N/A	Yes	N/A	N/A	N/A	Yes	Yes	Yes	Yes	N/A	Can't tell	Yes	Yes	N/A	Yes	N/A	N/A	N/A	N/A	Yes
Luther et al. 2011	An Exploration of Community Reentry Needs and Services for Prisoners: A Focus on Care to Limit Return to High-Risk Behavior	Yes	Yes	Yes	Yes	Yes	Yes	Yes	N/A	Yes	N/A	N/A	N/A	Can't tell	Yes	Yes	N/A	N/A	Yes	Can't tell	Yes	No	Yes	N/A	N/A	N/A	N/A	N/A
Mohd Alif et al. 2024	Are the Major Risk/Need Factors Predictive of Both Female and Male Reoffending?: A Test With the Eight Domains of the Level of Service/Case Management Inventory	Yes	Yes	N/A	N/A	N/A	N/A	N/A	N/A	N/A	N/A	N/A	N/A	Yes	Yes	Yes	Yes	N/A	Yes	Yes	Yes	Yes	Yes	N/A	N/A	N/A	N/A	N/A
Molina-Coloma et al. 2021	A Comparative Study between Recidivism Offenders and Non-recidivism Offenders in a Prison Sample	Yes	Yes	N/A	N/A	N/A	N/A	N/A	N/A	N/A	N/A	N/A	N/A	No	Yes	Yes	N/A	Yes	Yes	No	Yes	N/A	Yes	N/A	N/A	N/A	N/A	N/A
Mulder et al. 2010	Risk Factors for Overall Recidivism and Severity of Recidivism in Serious Juvenile Offenders	Yes	Yes	N/A	N/A	N/A	N/A	N/A	N/A	Yes	N/A	N/A	N/A	Yes	Yes	Yes	Yes	N/A	Yes	Yes	Yes	Yes	Yes	N/A	N/A	N/A	N/A	N/A
Mulder et al. 2012	Recidivism in subgroups of serious juvenile offenders: Different profiles, different risks?	Yes	Yes	N/A	N/A	N/A	N/A	N/A	N/A	N/A	N/A	N/A	N/A	Yes	Yes	Yes	Yes	N/A	Yes	Yes	Yes	Yes	Yes	N/A	N/A	N/A	N/A	N/A
Ojansuu et al. 2023	General and violent recidivism of former forensic psychiatric patients in Finland	Yes	Yes	N/A	N/A	N/A	N/A	N/A	N/A	Yes	N/A	N/A	N/A	Yes	Yes	Yes	Yes	N/A	Yes	Yes	Yes	Yes	Yes	N/A	N/A	N/A	N/A	Yes
Orlando & Farrington, 2021	Risk Factors for Juvenile Recidivists Versus One‑Time Ofenders in Argentina: Comparisons with Other Countries	Yes	Yes	N/A	N/A	N/A	N/A	N/A	N/A	N/A	N/A	N/A	N/A	Yes	Yes	Yes	Yes	N/A	Yes	Yes	Yes	Yes	Yes	N/A	N/A	N/A	N/A	N/A
Skeem & Lowenkamp, 2016	Risk, race, and recidivism: Predictive bias and disparate impact	Yes	Yes	N/A	N/A	N/A	N/A	N/A	N/A	N/A	N/A	N/A	N/A	Yes	Yes	Yes	Yes	N/A	Yes	Yes	Yes	Yes	Yes	N/A	N/A	N/A	N/A	N/A
Stahler et al. 2013	Predicting Recidivism for Released State Prison Offenders	Yes	Yes	N/A	N/A	N/A	N/A	N/A	N/A	Yes	N/A	N/A	N/A	Yes	Can't tell	Yes	Yes	N/A	Yes	Yes	Yes	Yes	Yes	N/A	N/A	N/A	N/A	Yes
Tewksbury et al. 2011	A longitudinal examination of sex offender recidivism prior to and following the implementation of SORN	Yes	Yes	N/A	N/A	N/A	N/A	N/A	N/A	Yes	N/A	N/A	N/A	Yes	Yes	Yes	Yes	N/A	Yes	Yes	Yes	Yes	Yes	N/A	N/A	N/A	N/A	Yes
Van der Put et al. 2014	Differences between juvenile offenders with and without substance use problems in the prevalence and impact of risk and protective factors for criminal recidivism	Yes	Yes	N/A	N/A	N/A	N/A	N/A	N/A	N/A	N/A	N/A	N/A	Yes	Yes	Yes	Yes	N/A	Yes	Yes	Yes	No	Yes	N/A	N/A	N/A	N/A	N/A
Wallace & Wang, 2020	Does in-prison physical and mental health impact recidivism?	Yes	Yes	N/A	N/A	N/A	N/A	N/A	N/A	N/A	N/A	N/A	N/A	Yes	Yes	Yes	Yes	N/A	Yes	Yes	Yes	Yes	Yes	N/A	N/A	N/A	N/A	N/A
Wilson et al. 2011	Examining the impact of mental illness and substance use on recidivism in a county jail	Yes	Yes	N/A	N/A	N/A	N/A	N/A	N/A	N/A	N/A	N/A	N/A	Yes	Can't tell	Yes	Yes	N/A	Yes	Yes	Can't tell	Yes	Yes	N/A	N/A	N/A	N/A	N/A
